# Supplementary material for: Correction: Chip-Based Comparison of the Osteogenesis of Human Bone Marrow- and Adipose Tissue-Derived Mesenchymal Stem Cells under Mechanical Stimulation
Source: PLoS One. 2025 Oct 22;20(10):e0334482. doi: 10.1371/journal.pone.0334482 (PMC12543147; doi:10.1371/journal.pone.0334482)
Supplement: S1 File — (ZIP) [file pone.0334482.s001.zip]

Archive with 5 entries (5 files):
- 12-AR 100-day 7-NS-MSC2.tif
- Alrizarin 100-day 7-NS-MSC6.tif
- Alrizarin 100-day 7-NS-MSC7.tif
- Alrizarin 200-day 7-NS-MSC5.tif
- AR 100-day 7-NS-MSC2.tif
