# Supplementary material for: Correction: Chip-Based Comparison of the Osteogenesis of Human Bone Marrow- and Adipose Tissue-Derived Mesenchymal Stem Cells under Mechanical Stimulation
Source: PLoS One. 2025 Oct 22;20(10):e0334482. doi: 10.1371/journal.pone.0334482 (PMC12543147; doi:10.1371/journal.pone.0334482)
Supplement: S2 File — (ZIP) [file pone.0334482.s002.zip]

Archive with 6 entries (6 files):
- 11-AR100-day 7-NS-ASC6.tif
- Alrizarin 100-day 7-NS-ASC1.tif
- Alrizarin 100-day 7-NS-ASC6.tif
- Alrizarin 200-day 7-NS-ASC8.tif
- Alrizarin 200-day 7-NS-ASC9.tif
- AR100-day 7-NS-ASC6.tif
