# Supplementary material for: Correction: Chip-Based Comparison of the Osteogenesis of Human Bone Marrow- and Adipose Tissue-Derived Mesenchymal Stem Cells under Mechanical Stimulation
Source: PLoS One. 2025 Oct 22;20(10):e0334482. doi: 10.1371/journal.pone.0334482 (PMC12543147; doi:10.1371/journal.pone.0334482)
Supplement: S3 File — (ZIP) [file pone.0334482.s003.zip]

Archive with 10 entries (9 files):
- Sti/
- Sti/11-Alrizarin 100-day 7-Sti-ASC2.tif
- Sti/11-Alrizarin-day 7-Sti-MSC2.tif
- Sti/Alrizarin 100-day 7-STi-ASC2.tif
- Sti/Alrizarin-day 7-Sti-MSC2.tif
- Sti/Alrizarin100-day 7-Sti-ASC2.tif
- Sti/Alrizarin100-day 7-Sti-ASC5.tif
- Sti/Alrizarin100-day 7-Sti-MSC5.tif
- Sti/Alrizarin200-day 7-Sti-MSC8.tif
- Sti/AR 200-day 7-S-ASC4.tif
