# Supplementary material for: Correction: Chip-Based Comparison of the Osteogenesis of Human Bone Marrow- and Adipose Tissue-Derived Mesenchymal Stem Cells under Mechanical Stimulation
Source: PLoS One. 2025 Oct 22;20(10):e0334482. doi: 10.1371/journal.pone.0334482 (PMC12543147; doi:10.1371/journal.pone.0334482)
Supplement: S4 File — (ZIP) [file pone.0334482.s004.zip]

Archive with 10 entries (9 files):
- Non Sti/
- Non Sti/11-ALP 200-day 7-NS-ASC7.tif
- Non Sti/ALP 100-day 7-NS-ASC1.tif
- Non Sti/ALP 100-day 7-NS-ASC2.tif
- Non Sti/ALP 200-day 7-NS-ASC4.tif
- Non Sti/ALP 200-day 7-NS-ASC5.tif
- Non Sti/ALP 200-day 7-NS-ASC7.tif
- Non Sti/ALP 200-day 7-NS-MSC3.tif
- Non Sti/ALP200-day 7-NS-MSC12.tif
- Non Sti/contorl ASC-ALP 11.tif
