# Supplementary material for: Correction: Chip-Based Comparison of the Osteogenesis of Human Bone Marrow- and Adipose Tissue-Derived Mesenchymal Stem Cells under Mechanical Stimulation
Source: PLoS One. 2025 Oct 22;20(10):e0334482. doi: 10.1371/journal.pone.0334482 (PMC12543147; doi:10.1371/journal.pone.0334482)
Supplement: S5 File — (ZIP) [file pone.0334482.s005.zip]

Archive with 10 entries (9 files):
- Sti/
- Sti/11-ALP200-day 7-Sti-ASC4.tif
- Sti/11-Sti- MSC ALP.tif
- Sti/12-Sti- MSC ALP.tif
- Sti/ALP200-day 7-Sti-ASC10.tif
- Sti/ALP200-day 7-Sti-ASC8.tif
- Sti/ALP200-day 7-Sti-ASC9.tif
- Sti/ALP200-day 7-Sti-MSC11.tif
- Sti/ALP200-day 7-Sti-MSC12.tif
- Sti/ALP200-day 7-Sti-MSC5.tif
